# Supplementary material for: Epigenetic Profiling of PTPN11 Mutant JMML Hematopoietic Stem and Progenitor Cells Reveals an Aberrant Histone Landscape
Source: Cancers (Basel). 2023 Oct 29;15(21):5204. doi: 10.3390/cancers15215204 (PMC10650722; doi:10.3390/cancers15215204)
Supplement: Supplementary file 1 [file cancers-15-05204-s001.zip]

Archive with 1 entries (1 files):
- cancers-2673483-supplementary.pdf
